# Supplementary material for: Maternal Bean Consumption during Pregnancy: Distribution and Nutritional Outcomes
Source: Nutrients. 2023 May 8;15(9):2234. doi: 10.3390/nu15092234 (PMC10181266; doi:10.3390/nu15092234)
Supplement: Supplementary file 1 [file nutrients-15-02234-s001.zip]

Archive with 1 entries (1 files):
- nutrients-2316839-supplementary.pdf
